# Supplementary material for: Medical students’ perception on fecal microbiota transplantation
Source: BMC Med Educ. 2019 Oct 11;19:368. doi: 10.1186/s12909-019-1804-7 (PMC6788000; doi:10.1186/s12909-019-1804-7)
Supplement: Supplementary file 2 — Additional file 2. Results. [file 12909_2019_1804_MOESM2_ESM.xlsx]

## Sheet: Sheet1
What is your specialty?	How would you rate your level of knowledge regarding FMT? (indications, procedure, benefits, risks, etc.)	Articles	Courses	Conferences	Documentaries	The internet	Colleagues	Other sources (specify below)	Other sources:	Have you indicated FMT for a patient before?	In what cases do you know of FMT to be indicated? (multiple items may be chosen)	What adverse effects may appear following FMT? (multiple items may be chosen)	Would you be willing to recomend FMT to your patients when such an indication exists?	What do you consider to be the optimal timing for performing FMT?	What do you consider to be the optimal delivery method for FMT?	Would you be willing to enroll patients in a controlled clinical study evaluating FMT efficiency?	1. I feel uncomfortable talking to patients about FMT	2. A more socially acceptable name would make discussions about FMT easier	3. I believe patients would accept FMT as treatment	4. More controlled clinical studies on FMT are needed before it can be used in clinical practice	5. I believe there is currently enough evidence for FMT	6. I do not believe in the long-term results of FMT	7. FMT is a risky procedure	8. FMT is a long and complicated process	9. FMT can lead to transmitting of infections	10. FMT poses a high risk of disease exacerbation	11. FMT does not represent a permanent solution to the medical problem	12. FMT belongs to alternative medicine	13. I find FMT somewhat disgusting	14. FMT is a safer treatment that standard medical treatments	15. FMT is a riskier medical procedure than blood transfusion	16. FMT has a negative impact on patient dignity (feelings of shame, stigma, etc.)	17. I believe the procedure would be supported within my institution	18. Results from veterinary medicine represent strong evidence for using FMT in human medicine	19. FMT can do more harm than good	20. FMT is a therapy comparable to probiotics	21. I believe FMT is a promising therapy for many diseases	22. I believe this procedure would be covered by insurance in the future	23. Donor screening is a complex and costly procedure	24. It’s easier for someone to be “admitted to Harvard” than fulfill the criteria to become a stool donor	25. I am interested in learning more about FMT and its practice	26. I believe the procedure should only be carried out in medical centers specialized in FMT	27. I believe FMT should become a usual procedure in every clinic/hospital	28. I believe the procedure would be more accessible (duration, costs, logistics) if a stool bank existed	29. I believe the procedure would be more easily accepted by doctors and patients if a stool bank existed	30. I believe it is easier for patients if the donor is anonymous rather than someone they know
Student	medium	Rarely	Frequently	Rarely	Never	Sometimes	Rarely	Never		no	Clostridium difficile infection	abdominal discomfort, nausea, cramps, transmission of diseases undetected by screening procedures	only after exhausting all other medical options	as a last resort	colonoscopy	not sure	Somewhat disagree	Strongly agree	Neither agree, nor disagree	Strongly agree	Somewhat disagree	Neither agree, nor disagree	Neither agree, nor disagree	Somewhat agree	Strongly agree	Neither agree, nor disagree	Somewhat agree	Somewhat disagree	Strongly agree	Neither agree, nor disagree	Somewhat disagree	Somewhat agree	Neither agree, nor disagree	Somewhat agree	Neither agree, nor disagree	Somewhat agree	Somewhat agree	Somewhat disagree	Strongly agree	Somewhat disagree	Neither agree, nor disagree	Strongly agree	Neither agree, nor disagree	Neither agree, nor disagree	Neither agree, nor disagree	Strongly agree
Student	low	Never	Frequently	Never	Never	Rarely	Rarely	Never		no	ulcerative colitis, Crohn's disease	abdominal discomfort, bloating, diarrhea, constipation, transmission of diseases undetected by screening procedures, neurotransmitter imbalance	only after exhausting all other medical options	after the third recurrence	colonoscopy	not sure	Somewhat disagree	Somewhat agree	Somewhat disagree	Neither agree, nor disagree	Neither agree, nor disagree	Neither agree, nor disagree	Somewhat agree	Neither agree, nor disagree	Somewhat agree	Somewhat agree	Neither agree, nor disagree	Neither agree, nor disagree	Somewhat agree	Somewhat disagree	Somewhat agree	Somewhat disagree	Neither agree, nor disagree	Somewhat disagree	Neither agree, nor disagree	Neither agree, nor disagree	Neither agree, nor disagree	Neither agree, nor disagree	Somewhat agree	Neither agree, nor disagree	Somewhat agree	Somewhat agree	Somewhat disagree	Somewhat disagree	Somewhat disagree	Somewhat agree
Student	low	Never	Rarely	Never	Never	Never	Never	Never		no	Clostridium difficile infection	abdominal discomfort, nausea, diarrhea, constipation, transmission of diseases undetected by screening procedures	definitely yes	after the first recurrence	colonoscopy	yes	Somewhat disagree	Somewhat agree	Neither agree, nor disagree	Somewhat disagree	Somewhat disagree	Strongly disagree	Neither agree, nor disagree	Somewhat disagree	Strongly disagree	Strongly disagree	Neither agree, nor disagree	Strongly disagree	Neither agree, nor disagree	Somewhat agree	Neither agree, nor disagree	Strongly disagree	Strongly disagree	Strongly agree	Strongly disagree	Strongly agree	Strongly agree	Strongly agree	Neither agree, nor disagree	Somewhat disagree	Strongly agree	Somewhat disagree	Somewhat agree	Somewhat agree	Strongly agree	Somewhat agree
Student	medium	Never	Very frequently	Rarely	Never	Never	Sometimes	Never		no	Clostridium difficile infection, ulcerative colitis, Crohn's disease	cramps, bloating, transmission of diseases undetected by screening procedures	definitely yes	after the second recurrence	colonoscopy	yes	Strongly disagree	Strongly agree	Somewhat disagree	Neither agree, nor disagree	Strongly disagree	Strongly disagree	Strongly disagree	Strongly disagree	Somewhat agree	Strongly disagree	Somewhat disagree	Somewhat disagree	Strongly disagree	Neither agree, nor disagree	Strongly disagree	Strongly disagree	Strongly disagree	Somewhat agree	Strongly disagree	Somewhat agree	Somewhat agree	Somewhat agree	Neither agree, nor disagree	Neither agree, nor disagree	Strongly agree	Neither agree, nor disagree	Neither agree, nor disagree	Somewhat disagree	Somewhat disagree	Somewhat disagree
Student	very low	Rarely	Rarely	Rarely	Rarely	Rarely	Never	Rarely		no	Clostridium difficile infection, irritable bowel syndrome	abdominal discomfort, constipation, transmission of diseases undetected by screening procedures, neurotransmitter imbalance	only after exhausting all other medical options	as a last resort	colonoscopy	not sure	Somewhat disagree	Somewhat agree	Neither agree, nor disagree	Neither agree, nor disagree	Somewhat agree	Somewhat disagree	Somewhat agree	Somewhat agree	Somewhat agree	Neither agree, nor disagree	Somewhat agree	Neither agree, nor disagree	Somewhat agree	Neither agree, nor disagree	Neither agree, nor disagree	Somewhat agree	Neither agree, nor disagree	Neither agree, nor disagree	Somewhat disagree	Neither agree, nor disagree	Neither agree, nor disagree	Neither agree, nor disagree	Neither agree, nor disagree	Neither agree, nor disagree	Neither agree, nor disagree	Neither agree, nor disagree	Neither agree, nor disagree	Neither agree, nor disagree	Neither agree, nor disagree	Neither agree, nor disagree
Student	medium	Frequently	Never	Never	Frequently	Never	Never	Never		no	Clostridium difficile infection	bloating, diarrhea	probably yes	after the second recurrence	frozen oral capsules	yes	Strongly disagree	Somewhat disagree	Somewhat agree	Somewhat disagree	Somewhat agree	Somewhat disagree	Somewhat disagree	Somewhat disagree	Somewhat disagree	Somewhat disagree	Somewhat disagree	Somewhat disagree	Neither agree, nor disagree	Somewhat disagree	Strongly disagree	Somewhat disagree	Strongly agree	Somewhat agree	Strongly disagree	Strongly agree	Somewhat agree	Somewhat agree	Somewhat disagree	Somewhat disagree	Strongly agree	Somewhat disagree	Somewhat agree	Somewhat agree	Somewhat agree	Strongly agree
Student	very low	Never	Never	Never	Never	Never	Never	Never		no	I don't know	I don't know	only after exhausting all other medical options	as a last resort	I don't know/I don't have an opinion	not sure	Somewhat disagree	Strongly agree	Somewhat disagree	Strongly agree	Somewhat disagree	Neither agree, nor disagree	Neither agree, nor disagree	Neither agree, nor disagree	Somewhat agree	Somewhat agree	Somewhat agree	Somewhat disagree	Strongly agree	Neither agree, nor disagree	Somewhat disagree	Somewhat agree	Somewhat disagree	Somewhat disagree	Somewhat disagree	Neither agree, nor disagree	Somewhat disagree	Strongly disagree	Neither agree, nor disagree	Somewhat agree	Strongly agree	Strongly agree	Strongly agree	Strongly agree	Strongly agree	Strongly agree
Student	medium	Sometimes	Rarely	Never	Never	Sometimes	Rarely	Never		no	Clostridium difficile infection	abdominal discomfort, nausea, bloating, transmission of diseases undetected by screening procedures	probably yes	after the first recurrence	enemas	not sure	Strongly agree	Strongly agree	Somewhat disagree	Somewhat agree	Strongly disagree	Neither agree, nor disagree	Somewhat disagree	Somewhat disagree	Strongly agree	Neither agree, nor disagree	Neither agree, nor disagree	Somewhat disagree	Strongly agree	Neither agree, nor disagree	Strongly disagree	Somewhat agree	Strongly disagree	Somewhat disagree	Somewhat disagree	Somewhat agree	Somewhat disagree	Strongly disagree	Somewhat disagree	Somewhat disagree	Strongly agree	Neither agree, nor disagree	Neither agree, nor disagree	Neither agree, nor disagree	Somewhat disagree	Neither agree, nor disagree
Student	very low	Never	Never	Never	Never	Never	Rarely	Never		no	Clostridium difficile infection, ulcerative colitis	bloating, constipation	only after exhausting all other medical options	after the second recurrence	colonoscopy	yes	Somewhat disagree	Neither agree, nor disagree	Somewhat disagree	Somewhat agree	Somewhat disagree	Somewhat disagree	Somewhat disagree	Somewhat agree	Somewhat agree	Somewhat disagree	Neither agree, nor disagree	Somewhat disagree	Somewhat disagree	Somewhat disagree	Neither agree, nor disagree	Somewhat agree	Somewhat agree	Somewhat agree	Somewhat disagree	Somewhat agree	Neither agree, nor disagree	Somewhat disagree	Somewhat agree	Neither agree, nor disagree	Somewhat agree	Strongly agree	Strongly disagree	Somewhat agree	Somewhat agree	Strongly agree
Student	very low	Never	Rarely	Rarely	Frequently	Never	Never	Never	TV series	no	Clostridium difficile infection	abdominal discomfort, nausea, cramps, bloating, diarrhea, constipation, transmission of diseases undetected by screening procedures	only after exhausting all other medical options	after the first recurrence	I don't know/I don't have an opinion	yes	Somewhat agree	Strongly agree	Somewhat disagree	Strongly agree	Neither agree, nor disagree	Neither agree, nor disagree	Neither agree, nor disagree	Neither agree, nor disagree	Somewhat agree	Neither agree, nor disagree	Neither agree, nor disagree	Neither agree, nor disagree	Somewhat agree	Neither agree, nor disagree	Somewhat agree	Somewhat agree	Neither agree, nor disagree	Neither agree, nor disagree	Neither agree, nor disagree	Somewhat agree	Somewhat agree	Somewhat agree	Somewhat agree	Somewhat disagree	Neither agree, nor disagree	Somewhat agree	Somewhat agree	Somewhat agree	Somewhat agree	Somewhat agree
Student	low	Rarely	Sometimes	Rarely	Rarely	Sometimes	Sometimes	Never		no	Clostridium difficile infection	abdominal discomfort, nausea, bloating	probably yes	as a last resort	naso-jejunal tube	yes	Neither agree, nor disagree	Somewhat agree	Somewhat disagree	Somewhat agree	Neither agree, nor disagree	Neither agree, nor disagree	Neither agree, nor disagree	Somewhat disagree	Somewhat agree	Neither agree, nor disagree	Neither agree, nor disagree	Strongly disagree	Somewhat agree	Somewhat disagree	Somewhat agree	Somewhat agree	Neither agree, nor disagree	Neither agree, nor disagree	Neither agree, nor disagree	Somewhat agree	Somewhat agree	Neither agree, nor disagree	Neither agree, nor disagree	Strongly disagree	Somewhat agree	Neither agree, nor disagree	Neither agree, nor disagree	Somewhat agree	Somewhat agree	Strongly agree
Student	low	Rarely	Sometimes	Never	Never	Very frequently	Frequently	Never		no	Clostridium difficile infection, ulcerative colitis, Crohn's disease	diarrhea, transmission of diseases undetected by screening procedures	definitely yes	as a last resort	I don't know/I don't have an opinion	yes	Strongly disagree	Neither agree, nor disagree	Somewhat agree	Neither agree, nor disagree	Neither agree, nor disagree	Strongly disagree	Neither agree, nor disagree	Neither agree, nor disagree	Somewhat agree	Strongly disagree	Strongly disagree	Strongly disagree	Neither agree, nor disagree	Neither agree, nor disagree	Strongly disagree	Neither agree, nor disagree	Neither agree, nor disagree	Neither agree, nor disagree	Strongly disagree	Strongly disagree	Strongly agree	Somewhat agree	Strongly agree	Strongly agree	Strongly agree	Strongly agree	Neither agree, nor disagree	Strongly agree	Strongly agree	Strongly agree
Student	very low	Never	Never	Never	Never	Never	Never	Never		no	Clostridium difficile infection	I don't know	definitely yes	after the third recurrence	I don't know/I don't have an opinion	yes	Strongly agree	Strongly agree	Strongly disagree	Strongly agree	Neither agree, nor disagree	Neither agree, nor disagree	Somewhat disagree	Somewhat agree	Strongly agree	Somewhat disagree	Somewhat agree	Neither agree, nor disagree	Somewhat agree	Somewhat disagree	Neither agree, nor disagree	Strongly agree	Somewhat disagree	Somewhat disagree	Somewhat disagree	Somewhat agree	Somewhat agree	Neither agree, nor disagree	Neither agree, nor disagree	Neither agree, nor disagree	Strongly disagree	Neither agree, nor disagree	Neither agree, nor disagree	Neither agree, nor disagree	Neither agree, nor disagree	Strongly agree
Student	medium	Rarely	Very frequently	Rarely	Sometimes	Frequently	Sometimes	Sometimes	Various textbooks	no	Clostridium difficile infection, intestinal dysmicrobism	abdominal discomfort, cramps, diarrhea, transmission of diseases undetected by screening procedures	probably yes	after the first recurrence	colonoscopy	not sure	Somewhat disagree	Somewhat agree	Somewhat disagree	Somewhat disagree	Somewhat agree	Somewhat disagree	Neither agree, nor disagree	Neither agree, nor disagree	Somewhat agree	Somewhat disagree	Somewhat disagree	Somewhat disagree	Neither agree, nor disagree	Neither agree, nor disagree	Somewhat disagree	Somewhat agree	Neither agree, nor disagree	Neither agree, nor disagree	Somewhat disagree	Somewhat agree	Somewhat agree	Somewhat agree	Neither agree, nor disagree	Neither agree, nor disagree	Strongly agree	Neither agree, nor disagree	Somewhat agree	Neither agree, nor disagree	Neither agree, nor disagree	Somewhat disagree
Student	medium	Never	Sometimes	Never	Never	Rarely	Rarely	Never		no	Clostridium difficile infection	abdominal discomfort, nausea, cramps, bloating, diarrhea, constipation, transmission of diseases undetected by screening procedures, neurotransmitter imbalance	probably yes	after the third recurrence	I don't know/I don't have an opinion	yes	Somewhat disagree	Somewhat agree	Neither agree, nor disagree	Somewhat agree	Neither agree, nor disagree	Neither agree, nor disagree	Neither agree, nor disagree	Neither agree, nor disagree	Somewhat agree	Neither agree, nor disagree	Somewhat agree	Somewhat agree	Somewhat agree	Somewhat disagree	Somewhat disagree	Somewhat disagree	Neither agree, nor disagree	Neither agree, nor disagree	Somewhat disagree	Somewhat agree	Neither agree, nor disagree	Neither agree, nor disagree	Neither agree, nor disagree	Neither agree, nor disagree	Strongly agree	Strongly agree	Somewhat disagree	Neither agree, nor disagree	Somewhat agree	Somewhat agree
Student	low	Rarely	Rarely	Never	Rarely	Sometimes	Never	Never		no	Clostridium difficile infection, ulcerative colitis, Crohn's disease, irritable bowel syndrome	abdominal discomfort, nausea, cramps, bloating	probably yes	as a last resort	enemas	no	Neither agree, nor disagree	Neither agree, nor disagree	Somewhat agree	Somewhat agree	Somewhat agree	Somewhat agree	Somewhat disagree	Somewhat agree	Strongly agree	Somewhat agree	Somewhat agree	Somewhat agree	Neither agree, nor disagree	Somewhat agree	Neither agree, nor disagree	Strongly agree	Neither agree, nor disagree	Strongly agree	Somewhat agree	Somewhat agree	Neither agree, nor disagree	Neither agree, nor disagree	Somewhat agree	Somewhat agree	Somewhat agree	Somewhat agree	Somewhat agree	Somewhat agree	Somewhat agree	Somewhat agree
Student	very low	Rarely	Rarely	Rarely	Never	Never	Rarely	Never		no	Clostridium difficile infection	nausea, cramps, bloating, transmission of diseases undetected by screening procedures, neurotransmitter imbalance	probably yes	as a last resort	enemas	not sure	Somewhat agree	Somewhat agree	Strongly disagree	Neither agree, nor disagree	Neither agree, nor disagree	Somewhat disagree	Somewhat agree	Somewhat agree	Neither agree, nor disagree	Neither agree, nor disagree	Neither agree, nor disagree	Somewhat disagree	Somewhat agree	Neither agree, nor disagree	Somewhat disagree	Somewhat agree	Neither agree, nor disagree	Neither agree, nor disagree	Neither agree, nor disagree	Neither agree, nor disagree	Neither agree, nor disagree	Somewhat disagree	Neither agree, nor disagree	Neither agree, nor disagree	Neither agree, nor disagree	Neither agree, nor disagree	Neither agree, nor disagree	Neither agree, nor disagree	Neither agree, nor disagree	Neither agree, nor disagree
Student	medium	Frequently	Frequently	Sometimes	Sometimes	Frequently	Rarely	Never	Scientifc literature	no	Clostridium difficile infection	bloating, diarrhea, transmission of diseases undetected by screening procedures, neurotransmitter imbalance	definitely yes	after the first recurrence	colonoscopy	yes	Strongly disagree	Somewhat agree	Somewhat agree	Neither agree, nor disagree	Neither agree, nor disagree	Strongly disagree	Strongly disagree	Somewhat disagree	Somewhat agree	Neither agree, nor disagree	Neither agree, nor disagree	Somewhat agree	Strongly disagree	Neither agree, nor disagree	Strongly disagree	Neither agree, nor disagree	Strongly agree	Somewhat agree	Neither agree, nor disagree	Neither agree, nor disagree	Somewhat agree	Strongly agree	Neither agree, nor disagree	Somewhat agree	Strongly agree	Strongly agree	Somewhat agree	Strongly agree	Strongly agree	Somewhat agree
Student	low	Sometimes	Sometimes	Sometimes	Sometimes	Sometimes	Sometimes	Rarely		no	Clostridium difficile infection	bloating, diarrhea, constipation	definitely yes	after the first recurrence	colonoscopy	not sure	Strongly disagree	Strongly agree	Somewhat agree	Neither agree, nor disagree	Neither agree, nor disagree	Neither agree, nor disagree	Somewhat disagree	Somewhat disagree	Neither agree, nor disagree	Somewhat disagree	Neither agree, nor disagree	Somewhat disagree	Somewhat disagree	Neither agree, nor disagree	Somewhat disagree	Somewhat disagree	Neither agree, nor disagree	Strongly disagree	Neither agree, nor disagree	Strongly agree	Somewhat agree	Strongly agree	Strongly agree	Neither agree, nor disagree	Strongly agree	Somewhat disagree	Somewhat agree	Somewhat agree	Somewhat agree	Strongly agree
Student	low	Frequently	Frequently	Rarely	Sometimes	Very frequently	Very frequently	Never		no	Clostridium difficile infection, ulcerative colitis, Crohn's disease	abdominal discomfort, bloating, diarrhea, constipation, transmission of diseases undetected by screening procedures	definitely yes	as a first line of treatment	colonoscopy	yes	Strongly disagree	Strongly disagree	Somewhat agree	Somewhat disagree	Somewhat disagree	Strongly disagree	Strongly disagree	Neither agree, nor disagree	Neither agree, nor disagree	Strongly disagree	Strongly agree	Strongly disagree	Strongly disagree	Neither agree, nor disagree	Strongly disagree	Strongly disagree	Strongly disagree	Somewhat disagree	Strongly disagree	Somewhat disagree	Neither agree, nor disagree	Strongly agree	Strongly disagree	Strongly disagree	Strongly agree	Somewhat disagree	Somewhat agree	Strongly agree	Strongly agree	Strongly agree
Student	medium	Sometimes	Very frequently	Never	Rarely	Sometimes	Rarely	Sometimes	Articles on authorized medical websites	no	Clostridium difficile infection, ulcerative colitis, Crohn's disease, dysmicrobism following antibiotics, immunodeficiency (organ transplantation, cancer), chemotherapy, post-radiotherapy	abdominal discomfort, cramps, bloating, diarrhea, transmission of diseases undetected by screening procedures	only after exhausting all other medical options	as a last resort	colonoscopy	yes	Somewhat disagree	Somewhat agree	Somewhat disagree	Strongly agree	Neither agree, nor disagree	Neither agree, nor disagree	Somewhat agree	Somewhat agree	Strongly agree	Strongly agree	Strongly agree	Strongly disagree	Somewhat disagree	Somewhat disagree	Somewhat agree	Somewhat agree	Neither agree, nor disagree	Neither agree, nor disagree	Neither agree, nor disagree	Somewhat agree	Somewhat agree	Neither agree, nor disagree	Strongly agree	Strongly disagree	Somewhat agree	Somewhat agree	Strongly disagree	Neither agree, nor disagree	Neither agree, nor disagree	Strongly agree
Student	low	Never	Sometimes	Never	Never	Rarely	Never	Never		no	ulcerative colitis	bloating, diarrhea, transmission of diseases undetected by screening procedures	only after exhausting all other medical options	as a last resort	frozen oral capsules	not sure	Somewhat disagree	Somewhat agree	Somewhat agree	Neither agree, nor disagree	Somewhat disagree	Neither agree, nor disagree	Somewhat disagree	Somewhat disagree	Neither agree, nor disagree	Somewhat disagree	Somewhat disagree	Neither agree, nor disagree	Somewhat disagree	Somewhat disagree	Neither agree, nor disagree	Neither agree, nor disagree	Neither agree, nor disagree	Neither agree, nor disagree	Strongly disagree	Neither agree, nor disagree	Somewhat agree	Somewhat agree	Somewhat disagree	Strongly disagree	Somewhat disagree	Somewhat disagree	Somewhat disagree	Somewhat disagree	Somewhat disagree	Somewhat disagree
Student	low	Frequently	Rarely	Frequently	Rarely	Very frequently	Never	Never		no	Clostridium difficile infection	transmission of diseases undetected by screening procedures	definitely yes	as a first line of treatment	colonoscopy	yes	Strongly disagree	Strongly agree	Strongly agree	Somewhat disagree	Strongly agree	Neither agree, nor disagree	Strongly disagree	Strongly disagree	Somewhat agree	Strongly disagree	Neither agree, nor disagree	Strongly disagree	Strongly disagree	Strongly agree	Strongly disagree	Strongly disagree	Strongly agree	Strongly agree	Strongly disagree	Strongly agree	Strongly agree	Strongly agree	Strongly disagree	Strongly disagree	Strongly agree	Strongly agree	Strongly agree	Strongly agree	Strongly agree	Strongly agree
Student	very low	Never	Never	Never	Never	Rarely	Never	Never		no	ulcerative colitis, Crohn's disease, irritable bowel syndrome	abdominal discomfort, cramps, bloating, constipation, transmission of diseases undetected by screening procedures, neurotransmitter imbalance	probably yes	after the second recurrence	I don't know/I don't have an opinion	no	Somewhat agree	Neither agree, nor disagree	Somewhat disagree	Somewhat agree	Neither agree, nor disagree	Neither agree, nor disagree	Neither agree, nor disagree	Neither agree, nor disagree	Somewhat agree	Neither agree, nor disagree	Neither agree, nor disagree	Neither agree, nor disagree	Somewhat agree	Neither agree, nor disagree	Neither agree, nor disagree	Somewhat agree	Neither agree, nor disagree	Neither agree, nor disagree	Neither agree, nor disagree	Neither agree, nor disagree	Neither agree, nor disagree	Somewhat disagree	Neither agree, nor disagree	Neither agree, nor disagree	Somewhat disagree	Somewhat agree	Neither agree, nor disagree	Neither agree, nor disagree	Neither agree, nor disagree	Neither agree, nor disagree
Student	medium	Rarely	Frequently	Rarely	Never	Rarely	Sometimes	Never		no	Clostridium difficile infection, ulcerative colitis, Crohn's disease, irritable bowel syndrome	abdominal discomfort, cramps, bloating, diarrhea, constipation, transmission of diseases undetected by screening procedures	definitely yes	after the second recurrence	colonoscopy	yes	Neither agree, nor disagree	Strongly agree	Somewhat agree	Somewhat disagree	Somewhat agree	Somewhat disagree	Strongly disagree	Strongly disagree	Somewhat agree	Somewhat disagree	Neither agree, nor disagree	Neither agree, nor disagree	Somewhat agree	Neither agree, nor disagree	Strongly disagree	Somewhat disagree	Strongly agree	Strongly agree	Strongly disagree	Somewhat agree	Strongly agree	Strongly agree	Somewhat disagree	Somewhat disagree	Strongly agree	Somewhat disagree	Strongly agree	Somewhat agree	Somewhat agree	Somewhat agree
Student	medium	Rarely	Sometimes	Sometimes	Never	Frequently	Frequently	Never		no	Clostridium difficile infection, irritable bowel syndrome	abdominal discomfort, bloating, diarrhea, constipation, transmission of diseases undetected by screening procedures	definitely yes	after the second recurrence	enemas	yes	Somewhat disagree	Somewhat agree	Somewhat agree	Neither agree, nor disagree	Neither agree, nor disagree	Somewhat disagree	Somewhat agree	Neither agree, nor disagree	Neither agree, nor disagree	Somewhat disagree	Somewhat disagree	Somewhat agree	Somewhat disagree	Neither agree, nor disagree	Somewhat disagree	Neither agree, nor disagree	Neither agree, nor disagree	Neither agree, nor disagree	Somewhat disagree	Somewhat disagree	Neither agree, nor disagree	Neither agree, nor disagree	Somewhat disagree	Strongly disagree	Neither agree, nor disagree	Neither agree, nor disagree	Somewhat disagree	Somewhat disagree	Somewhat disagree	Neither agree, nor disagree
Student	low	Never	Never	Never	Never	Never	Rarely	Frequently		no	ulcerative colitis	transmission of diseases undetected by screening procedures	probably yes	as a last resort	colonoscopy	not sure	Somewhat disagree	Neither agree, nor disagree	Somewhat disagree	Somewhat agree	Somewhat disagree	Somewhat disagree	Strongly disagree	Somewhat disagree	Somewhat agree	Somewhat disagree	Somewhat agree	Neither agree, nor disagree	Somewhat disagree	Somewhat agree	Somewhat disagree	Somewhat agree	Strongly agree	Neither agree, nor disagree	Neither agree, nor disagree	Somewhat agree	Somewhat agree	Neither agree, nor disagree	Somewhat agree	Neither agree, nor disagree	Neither agree, nor disagree	Somewhat agree	Neither agree, nor disagree	Somewhat agree	Somewhat agree	Neither agree, nor disagree
Student	low	Rarely	Never	Never	Never	Rarely	Never	Never		no	Clostridium difficile infection	abdominal discomfort, diarrhea, constipation, transmission of diseases undetected by screening procedures	only after exhausting all other medical options	as a last resort	colonoscopy	not sure	Neither agree, nor disagree	Somewhat agree	Somewhat disagree	Strongly agree	Strongly disagree	Somewhat disagree	Somewhat disagree	Somewhat disagree	Somewhat agree	Somewhat agree	Somewhat disagree	Somewhat disagree	Somewhat agree	Somewhat disagree	Strongly disagree	Strongly agree	Strongly disagree	Somewhat agree	Somewhat disagree	Somewhat disagree	Somewhat agree	Somewhat disagree	Somewhat agree	Somewhat disagree	Strongly disagree	Strongly agree	Strongly disagree	Strongly agree	Strongly agree	Strongly agree
Student	very low	Rarely	Frequently	Frequently	Sometimes	Frequently	Sometimes	Rarely	TV	no	Clostridium difficile infection, irritable bowel syndrome	cramps, diarrhea	probably yes	after the first recurrence	colonoscopy	yes	Strongly disagree	Somewhat agree	Somewhat agree	Somewhat agree	Neither agree, nor disagree	Strongly disagree	Somewhat disagree	Neither agree, nor disagree	Neither agree, nor disagree	Somewhat disagree	Neither agree, nor disagree	Somewhat agree	Neither agree, nor disagree	Neither agree, nor disagree	Strongly disagree	Somewhat disagree	Somewhat agree	Somewhat agree	Strongly disagree	Neither agree, nor disagree	Somewhat agree	Neither agree, nor disagree	Neither agree, nor disagree	Neither agree, nor disagree	Strongly agree	Neither agree, nor disagree	Neither agree, nor disagree	Somewhat agree	Somewhat agree	Somewhat agree
Student	very low	Rarely	Rarely	Never	Never	Rarely	Rarely	Never		no	Clostridium difficile infection, ulcerative colitis, Crohn's disease, irritable bowel syndrome, obesity, multiple sclerosis, fibromyalgia, insulin resistance	abdominal discomfort, nausea, cramps, bloating, diarrhea, constipation, transmission of diseases undetected by screening procedures, Obezitate	definitely yes	as a first line of treatment	enemas	yes	Strongly disagree	Somewhat agree	Somewhat agree	Neither agree, nor disagree	Neither agree, nor disagree	Somewhat disagree	Neither agree, nor disagree	Somewhat disagree	Strongly agree	Somewhat agree	Neither agree, nor disagree	Strongly disagree	Strongly disagree	Somewhat agree	Neither agree, nor disagree	Somewhat disagree	Strongly agree	Somewhat disagree	Neither agree, nor disagree	Neither agree, nor disagree	Somewhat agree	Neither agree, nor disagree	Somewhat agree	Somewhat disagree	Strongly agree	Somewhat agree	Somewhat agree	Neither agree, nor disagree	Neither agree, nor disagree	Neither agree, nor disagree
Student	low	Never	Rarely	Never	Never	Never	Rarely	Never		no	Clostridium difficile infection, irritable bowel syndrome	transmission of diseases undetected by screening procedures	probably yes	after the third recurrence	colonoscopy	not sure	Somewhat disagree	Somewhat agree	Somewhat disagree	Somewhat agree	Neither agree, nor disagree	Neither agree, nor disagree	Neither agree, nor disagree	Neither agree, nor disagree	Somewhat agree	Neither agree, nor disagree	Somewhat agree	Neither agree, nor disagree	Somewhat agree	Neither agree, nor disagree	Somewhat disagree	Somewhat disagree	Somewhat disagree	Neither agree, nor disagree	Somewhat disagree	Neither agree, nor disagree	Somewhat agree	Neither agree, nor disagree	Somewhat agree	Strongly disagree	Neither agree, nor disagree	Somewhat disagree	Neither agree, nor disagree	Neither agree, nor disagree	Neither agree, nor disagree	Somewhat agree
Student	medium	Never	Never	Never	Rarely	Sometimes	Rarely	Never		no	ulcerative colitis	bloating, diarrhea, constipation, transmission of diseases undetected by screening procedures	probably yes	after the third recurrence	colonoscopy	yes	Neither agree, nor disagree	Somewhat agree	Neither agree, nor disagree	Somewhat agree	Somewhat disagree	Somewhat disagree	Somewhat disagree	Somewhat disagree	Neither agree, nor disagree	Somewhat disagree	Somewhat disagree	Somewhat disagree	Neither agree, nor disagree	Somewhat agree	Somewhat disagree	Neither agree, nor disagree	Somewhat agree	Somewhat agree	Somewhat disagree	Somewhat agree	Somewhat agree	Somewhat agree	Neither agree, nor disagree	Somewhat disagree	Somewhat agree	Neither agree, nor disagree	Somewhat agree	Somewhat agree	Somewhat agree	Somewhat agree
Student	low	Sometimes	Rarely	Never	Sometimes	Sometimes	Never	Never		no	ulcerative colitis, irritable bowel syndrome	abdominal discomfort, diarrhea	probably yes	after the third recurrence	enemas	yes	Somewhat agree	Strongly agree	Neither agree, nor disagree	Somewhat agree	Neither agree, nor disagree	Neither agree, nor disagree	Neither agree, nor disagree	Somewhat disagree	Neither agree, nor disagree	Somewhat disagree	Somewhat agree	Neither agree, nor disagree	Neither agree, nor disagree	Neither agree, nor disagree	Somewhat disagree	Somewhat disagree	Somewhat disagree	Somewhat disagree	Somewhat disagree	Somewhat agree	Somewhat agree	Somewhat disagree	Strongly agree	Somewhat agree	Neither agree, nor disagree	Neither agree, nor disagree	Somewhat disagree	Somewhat agree	Somewhat disagree	Strongly agree
Student	very low	Never	Rarely	Never	Never	Rarely	Rarely	Never		no	Clostridium difficile infection, ulcerative colitis, Crohn's disease	nausea, bloating, diarrhea, transmission of diseases undetected by screening procedures	probably yes	after the second recurrence	naso-jejunal tube	yes	Somewhat agree	Neither agree, nor disagree	Somewhat agree	Strongly agree	Somewhat disagree	Somewhat agree	Somewhat disagree	Somewhat agree	Neither agree, nor disagree	Neither agree, nor disagree	Somewhat disagree	Neither agree, nor disagree	Somewhat agree	Neither agree, nor disagree	Somewhat disagree	Neither agree, nor disagree	Somewhat agree	Neither agree, nor disagree	Somewhat disagree	Neither agree, nor disagree	Somewhat agree	Neither agree, nor disagree	Somewhat disagree	Neither agree, nor disagree	Somewhat agree	Neither agree, nor disagree	Somewhat disagree	Neither agree, nor disagree	Somewhat agree	Neither agree, nor disagree
Student	very low	Rarely	Never	Never	Never	Never	Never	Never		no	Clostridium difficile infection	abdominal discomfort, nausea, cramps, bloating, transmission of diseases undetected by screening procedures	definitely yes	after the first recurrence	I don't know/I don't have an opinion	yes	Neither agree, nor disagree	Strongly agree	Somewhat agree	Somewhat agree	Neither agree, nor disagree	Neither agree, nor disagree	Neither agree, nor disagree	Neither agree, nor disagree	Somewhat agree	Neither agree, nor disagree	Neither agree, nor disagree	Neither agree, nor disagree	Neither agree, nor disagree	Neither agree, nor disagree	Neither agree, nor disagree	Neither agree, nor disagree	Neither agree, nor disagree	Neither agree, nor disagree	Neither agree, nor disagree	Neither agree, nor disagree	Neither agree, nor disagree	Neither agree, nor disagree	Neither agree, nor disagree	Neither agree, nor disagree	Neither agree, nor disagree	Neither agree, nor disagree	Neither agree, nor disagree	Neither agree, nor disagree	Neither agree, nor disagree	Somewhat agree
Student	low	Rarely	Sometimes	Never	Rarely	Sometimes	Never	Never		no	Clostridium difficile infection, Crohn's disease, irritable bowel syndrome	abdominal discomfort, diarrhea, constipation, transmission of diseases undetected by screening procedures	only after exhausting all other medical options	as a last resort	I don't know/I don't have an opinion	not sure	Strongly disagree	Somewhat disagree	Somewhat agree	Somewhat agree	Somewhat disagree	Neither agree, nor disagree	Neither agree, nor disagree	Neither agree, nor disagree	Somewhat agree	Neither agree, nor disagree	Neither agree, nor disagree	Somewhat disagree	Somewhat agree	Somewhat disagree	Somewhat disagree	Neither agree, nor disagree	Neither agree, nor disagree	Neither agree, nor disagree	Neither agree, nor disagree	Neither agree, nor disagree	Neither agree, nor disagree	Somewhat agree	Neither agree, nor disagree	Neither agree, nor disagree	Somewhat agree	Somewhat agree	Somewhat disagree	Somewhat agree	Somewhat agree	Strongly agree
Student	very low	Never	Rarely	Never	Rarely	Rarely	Rarely	Never		no	Clostridium difficile infection, irritable bowel syndrome, obesity	abdominal discomfort, nausea, cramps, bloating, diarrhea, constipation, transmission of diseases undetected by screening procedures, neurotransmitter imbalance	probably yes	after the second recurrence	colonoscopy	yes	Strongly disagree	Somewhat agree	Somewhat agree	Neither agree, nor disagree	Neither agree, nor disagree	Somewhat agree	Strongly disagree	Somewhat disagree	Somewhat agree	Neither agree, nor disagree	Neither agree, nor disagree	Somewhat disagree	Strongly disagree	Somewhat agree	Strongly disagree	Neither agree, nor disagree	Neither agree, nor disagree	Neither agree, nor disagree	Neither agree, nor disagree	Neither agree, nor disagree	Neither agree, nor disagree	Neither agree, nor disagree	Somewhat disagree	Strongly disagree	Somewhat agree	Neither agree, nor disagree	Neither agree, nor disagree	Neither agree, nor disagree	Somewhat agree	Somewhat agree
Student	very low	Never	Sometimes	Never	Sometimes	Sometimes	Sometimes	Never		no	Clostridium difficile infection, ulcerative colitis, Crohn's disease	transmission of diseases undetected by screening procedures, neurotransmitter imbalance	only after exhausting all other medical options	as a last resort	I don't know/I don't have an opinion	not sure	Somewhat disagree	Strongly agree	Neither agree, nor disagree	Neither agree, nor disagree	Neither agree, nor disagree	Neither agree, nor disagree	Neither agree, nor disagree	Neither agree, nor disagree	Somewhat agree	Neither agree, nor disagree	Neither agree, nor disagree	Strongly agree	Strongly agree	Neither agree, nor disagree	Neither agree, nor disagree	Strongly agree	Neither agree, nor disagree	Somewhat agree	Neither agree, nor disagree	Neither agree, nor disagree	Somewhat agree	Strongly disagree	Strongly agree	Strongly disagree	Strongly agree	Strongly agree	Neither agree, nor disagree	Strongly agree	Somewhat agree	Strongly agree
Student	low	Never	Never	Never	Never	Never	Very frequently	Never		no	I don't know	transmission of diseases undetected by screening procedures	probably yes	as a last resort	I don't know/I don't have an opinion	yes	Somewhat agree	Somewhat agree	Neither agree, nor disagree	Strongly agree	Neither agree, nor disagree	Neither agree, nor disagree	Somewhat agree	Somewhat disagree	Strongly agree	Strongly agree	Neither agree, nor disagree	Neither agree, nor disagree	Somewhat agree	Neither agree, nor disagree	Somewhat disagree	Somewhat agree	Neither agree, nor disagree	Neither agree, nor disagree	Neither agree, nor disagree	Somewhat agree	Somewhat agree	Neither agree, nor disagree	Neither agree, nor disagree	Somewhat disagree	Neither agree, nor disagree	Somewhat agree	Neither agree, nor disagree	Somewhat agree	Somewhat agree	Strongly agree
Student	low	Never	Rarely	Never	Never	Rarely	Rarely	Rarely	TV broadcast	no	Clostridium difficile infection, Crohn's disease, irritable bowel syndrome, obesity	abdominal discomfort, nausea, cramps, bloating, diarrhea, constipation, transmission of diseases undetected by screening procedures	probably yes	after the third recurrence	naso-jejunal tube	yes	Strongly disagree	Somewhat agree	Somewhat disagree	Somewhat agree	Neither agree, nor disagree	Somewhat disagree	Somewhat disagree	Somewhat disagree	Somewhat agree	Neither agree, nor disagree	Neither agree, nor disagree	Somewhat disagree	Somewhat disagree	Neither agree, nor disagree	Neither agree, nor disagree	Strongly disagree	Somewhat agree	Neither agree, nor disagree	Strongly disagree	Somewhat disagree	Somewhat agree	Somewhat agree	Somewhat disagree	Somewhat disagree	Somewhat agree	Neither agree, nor disagree	Somewhat agree	Somewhat agree	Somewhat agree	Somewhat agree
Student	very low	Never	Never	Never	Never	Never	Never	Never		no	I don't know	I don't know	only after exhausting all other medical options	as a last resort	I don't know/I don't have an opinion	no	Strongly disagree	Strongly agree	Strongly disagree	Strongly agree	Somewhat disagree	Somewhat agree	Neither agree, nor disagree	Neither agree, nor disagree	Strongly agree	Neither agree, nor disagree	Strongly agree	Strongly agree	Strongly agree	Strongly disagree	Strongly agree	Strongly agree	Somewhat disagree	Neither agree, nor disagree	Neither agree, nor disagree	Neither agree, nor disagree	Strongly disagree	Strongly disagree	Somewhat disagree	Neither agree, nor disagree	Neither agree, nor disagree	Strongly agree	Strongly disagree	Strongly disagree	Strongly disagree	Strongly agree
Student	very low	Never	Rarely	Never	Never	Never	Rarely	Never		no	dysmicrobism following antibiotics	personality disorders	probably yes	after the first recurrence	colonoscopy	not sure	Strongly agree	Somewhat disagree	Neither agree, nor disagree	Somewhat disagree	Somewhat agree	Strongly disagree	Strongly disagree	Strongly disagree	Neither agree, nor disagree	Somewhat disagree	Strongly disagree	Strongly disagree	Strongly disagree	Somewhat agree	Strongly disagree	Somewhat disagree	Neither agree, nor disagree	Strongly agree	Strongly disagree	Neither agree, nor disagree	Somewhat agree	Strongly agree	Somewhat disagree	Strongly disagree	Strongly agree	Strongly disagree	Somewhat agree	Strongly agree	Strongly agree	Strongly agree
Student	medium	Rarely	Rarely	Never	Never	Rarely	Rarely	Never		no	Clostridium difficile infection, ulcerative colitis, irritable bowel syndrome	abdominal discomfort, bloating, diarrhea, transmission of diseases undetected by screening procedures	definitely yes	after the second recurrence	colonoscopy	yes	Strongly disagree	Somewhat agree	Strongly agree	Somewhat agree	Somewhat agree	Neither agree, nor disagree	Neither agree, nor disagree	Somewhat disagree	Neither agree, nor disagree	Somewhat disagree	Neither agree, nor disagree	Somewhat disagree	Strongly disagree	Neither agree, nor disagree	Somewhat disagree	Strongly disagree	Neither agree, nor disagree	Somewhat agree	Strongly disagree	Somewhat disagree	Somewhat agree	Neither agree, nor disagree	Neither agree, nor disagree	Somewhat disagree	Strongly agree	Neither agree, nor disagree	Somewhat agree	Neither agree, nor disagree	Neither agree, nor disagree	Somewhat agree
Student	medium	Never	Sometimes	Never	Never	Frequently	Rarely	Frequently	TV series	no	Clostridium difficile infection, dysmicrobism following antibiotics	nausea	probably yes	as a last resort	I don't know/I don't have an opinion	yes	Strongly disagree	Somewhat disagree	Somewhat agree	Neither agree, nor disagree	Neither agree, nor disagree	Neither agree, nor disagree	Neither agree, nor disagree	Neither agree, nor disagree	Neither agree, nor disagree	Neither agree, nor disagree	Neither agree, nor disagree	Strongly disagree	Somewhat disagree	Neither agree, nor disagree	Neither agree, nor disagree	Neither agree, nor disagree	Neither agree, nor disagree	Neither agree, nor disagree	Neither agree, nor disagree	Somewhat agree	Neither agree, nor disagree	Neither agree, nor disagree	Neither agree, nor disagree	Neither agree, nor disagree	Somewhat agree	Somewhat agree	Neither agree, nor disagree	Somewhat agree	Somewhat agree	Somewhat agree
Student	medium	Never	Sometimes	Sometimes	Never	Sometimes	Sometimes	Rarely	Family physician	no	Clostridium difficile infection	abdominal discomfort, nausea, bloating, transmission of diseases undetected by screening procedures	only after exhausting all other medical options	as a last resort	I don't know/I don't have an opinion	not sure	Somewhat disagree	Somewhat agree	Somewhat disagree	Somewhat agree	Neither agree, nor disagree	Neither agree, nor disagree	Somewhat agree	Neither agree, nor disagree	Somewhat agree	Neither agree, nor disagree	Neither agree, nor disagree	Strongly disagree	Somewhat agree	Neither agree, nor disagree	Neither agree, nor disagree	Somewhat agree	Somewhat agree	Neither agree, nor disagree	Neither agree, nor disagree	Neither agree, nor disagree	Neither agree, nor disagree	Somewhat agree	Neither agree, nor disagree	Neither agree, nor disagree	Somewhat agree	Strongly agree	Neither agree, nor disagree	Neither agree, nor disagree	Neither agree, nor disagree	Strongly agree
Student	very low	Never	Never	Never	Never	Never	Never	Never		no	I don't know	transmission of diseases undetected by screening procedures	probably not	it should never be used	I don't know/I don't have an opinion	not sure	Neither agree, nor disagree	Neither agree, nor disagree	Neither agree, nor disagree	Neither agree, nor disagree	Neither agree, nor disagree	Neither agree, nor disagree	Neither agree, nor disagree	Somewhat disagree	Somewhat disagree	Somewhat disagree	Somewhat disagree	Somewhat disagree	Neither agree, nor disagree	Neither agree, nor disagree	Somewhat disagree	Neither agree, nor disagree	Neither agree, nor disagree	Neither agree, nor disagree	Neither agree, nor disagree	Neither agree, nor disagree	Neither agree, nor disagree	Neither agree, nor disagree	Neither agree, nor disagree	Somewhat disagree	Neither agree, nor disagree	Neither agree, nor disagree	Neither agree, nor disagree	Neither agree, nor disagree	Neither agree, nor disagree	Neither agree, nor disagree
Student	medium	Never	Sometimes	Sometimes	Rarely	Rarely	Sometimes	Never		no	Clostridium difficile infection	cramps, bloating, diarrhea, transmission of diseases undetected by screening procedures	only after exhausting all other medical options	after the first recurrence	enemas	yes	Neither agree, nor disagree	Strongly agree	Somewhat disagree	Strongly agree	Neither agree, nor disagree	Somewhat disagree	Somewhat disagree	Somewhat disagree	Strongly agree	Neither agree, nor disagree	Somewhat disagree	Strongly disagree	Somewhat agree	Neither agree, nor disagree	Somewhat disagree	Somewhat agree	Strongly agree	Somewhat disagree	Somewhat disagree	Somewhat disagree	Strongly agree	Strongly disagree	Somewhat agree	Somewhat disagree	Somewhat disagree	Somewhat agree	Somewhat disagree	Strongly agree	Strongly disagree	Somewhat disagree
Student	very high	Sometimes	Sometimes	Sometimes	Rarely	Rarely	Sometimes	Never	Grandparents	yes	Crohn's disease, obesity	diarrhea, constipation, transmission of diseases undetected by screening procedures	definitely yes	as a first line of treatment	naso-jejunal tube	not sure	Neither agree, nor disagree	Somewhat disagree	Somewhat disagree	Somewhat disagree	Somewhat disagree	Somewhat disagree	Somewhat disagree	Somewhat disagree	Neither agree, nor disagree	Neither agree, nor disagree	Somewhat disagree	Somewhat disagree	Somewhat disagree	Somewhat disagree	Somewhat disagree	Neither agree, nor disagree	Somewhat disagree	Somewhat disagree	Somewhat disagree	Somewhat disagree	Somewhat disagree	Strongly disagree	Somewhat disagree	Somewhat disagree	Somewhat disagree	Somewhat disagree	Somewhat disagree	Somewhat disagree	Somewhat disagree	Somewhat disagree
Student	very low	Rarely	Rarely	Sometimes	Rarely	Rarely	Sometimes	Never		no	Clostridium difficile infection, irritable bowel syndrome	nausea, cramps, bloating, constipation	probably yes	after the second recurrence	I don't know/I don't have an opinion	no	Neither agree, nor disagree	Neither agree, nor disagree	Somewhat disagree	Somewhat agree	Somewhat disagree	Somewhat agree	Somewhat agree	Strongly agree	Strongly agree	Somewhat agree	Somewhat agree	Somewhat disagree	Neither agree, nor disagree	Somewhat disagree	Somewhat disagree	Somewhat disagree	Strongly disagree	Somewhat disagree	Strongly disagree	Somewhat disagree	Somewhat disagree	Strongly disagree	Somewhat disagree	Somewhat disagree	Neither agree, nor disagree	Somewhat disagree	Somewhat disagree	Somewhat disagree	Somewhat disagree	Somewhat disagree
Student	high	Sometimes	Frequently	Frequently	Sometimes	Rarely	Sometimes	Very frequently	Textbooks	yes	Clostridium difficile infection, irritable bowel syndrome	abdominal discomfort, cramps, bloating, transmission of diseases undetected by screening procedures	definitely yes	as a first line of treatment	frozen oral capsules	yes	Strongly agree	Neither agree, nor disagree	Somewhat agree	Somewhat disagree	Strongly agree	Somewhat agree	Strongly disagree	Strongly disagree	Somewhat agree	Somewhat disagree	Somewhat disagree	Somewhat disagree	Strongly disagree	Somewhat disagree	Somewhat disagree	Neither agree, nor disagree	Strongly agree	Strongly agree	Strongly disagree	Somewhat agree	Strongly agree	Somewhat agree	Neither agree, nor disagree	Strongly disagree	Strongly agree	Strongly agree	Strongly agree	Strongly agree	Strongly agree	Strongly agree
Student	very low	Never	Never	Never	Never	Never	Rarely	Never		no	Clostridium difficile infection	abdominal discomfort, nausea, bloating, diarrhea, transmission of diseases undetected by screening procedures	only after exhausting all other medical options	as a last resort	enemas	not sure	Somewhat agree	Strongly agree	Somewhat disagree	Strongly agree	Somewhat disagree	Neither agree, nor disagree	Somewhat agree	Strongly disagree	Strongly agree	Neither agree, nor disagree	Strongly agree	Strongly agree	Strongly agree	Strongly disagree	Strongly disagree	Strongly agree	Strongly agree	Somewhat disagree	Neither agree, nor disagree	Strongly agree	Somewhat disagree	Strongly disagree	Neither agree, nor disagree	Somewhat agree	Strongly disagree	Neither agree, nor disagree	Strongly disagree	Neither agree, nor disagree	Somewhat agree	Somewhat agree
Student	medium	Very frequently	Never	Never	Never	Very frequently	Never	Never		no	Clostridium difficile infection, Crohn's disease	abdominal discomfort, diarrhea, transmission of diseases undetected by screening procedures	probably yes	after the second recurrence	colonoscopy	yes	Strongly disagree	Strongly disagree	Strongly agree	Somewhat disagree	Somewhat agree	Strongly disagree	Somewhat disagree	Strongly disagree	Somewhat agree	Somewhat disagree	Neither agree, nor disagree	Strongly disagree	Strongly disagree	Neither agree, nor disagree	Strongly disagree	Strongly disagree	Neither agree, nor disagree	Neither agree, nor disagree	Strongly disagree	Neither agree, nor disagree	Somewhat agree	Neither agree, nor disagree	Somewhat agree	Somewhat disagree	Somewhat agree	Somewhat agree	Somewhat agree	Neither agree, nor disagree	Neither agree, nor disagree	Strongly agree
